# Supplementary material for: VOx Phase Mixture of Reduced Single Crystalline V2O5: VO2 Resistive Switching
Source: Materials (Basel). 2022 Oct 31;15(21):7652. doi: 10.3390/ma15217652 (PMC9653758; doi:10.3390/ma15217652)
Supplement: Supplementary file 1 [file materials-15-07652-s001.zip]

Archive with 14 entries (14 files):
- 1.pdf
- 2-1.png
- 2-2.png
- 3-1.png
- 3-2.png
- 3-3.png
- 3-4.png
- 4.pdf
- 5.png
- SI.aux
- SI.log
- SI.pdf
- SI.synctex.gz
- SI.tex
