# Supplementary material for: VOx Phase Mixture of Reduced Single Crystalline V2O5: VO2 Resistive Switching
Source: Materials (Basel). 2022 Oct 31;15(21):7652. doi: 10.3390/ma15217652 (PMC9653758; doi:10.3390/ma15217652)
Supplement: Supplementary file 1 [file materials-15-07652-s001.zip › SI.aux]

\relax 
\bibstyle{unsrt}
\@writefile{toc}{\contentsline {section}{\numberline {1}Reduction of V$_2$O$_5${(010)}}{1}\protected@file@percent }
\@writefile{lof}{\contentsline {figure}{\numberline {1}{\ignorespaces  \textbf  {Figure S1:} Full XRD scan of the annealed crystal discussed in the main text. The crystal has been annealed at 800\,K for 16\,h in a pressure of 10$^{-5}$\,mbar. Asterisks represent peaks corresponding to the sample stage. Note that at 27$^o$ a V$_6$O$_{13}${(001)} and VO$_2${(110)} peak are overlapping. V$_2$O$_5${} [24], V$_4$O$_9${} [25], V$_6$O$_{13}${} [35] and VO$_2${} [34] \relax }}{1}\protected@file@percent }
\providecommand*\caption@xref[2]{\@setref\relax\@undefined{#1}}
\newlabel{fig:zero-xrd}{{1}{1}}
\@writefile{lof}{\contentsline {figure}{\numberline {2}{\ignorespaces  \textbf  {Figure S2:} Left: resistance measurements of the crystals annealed at different temperatures. In each case further annealing only induces minor changes in the resistance profile. Right: resistance measurements of a crystal annealed at 800K for different durations. \relax }}{2}\protected@file@percent }
\newlabel{fig:rt}{{2}{2}}
\@writefile{lof}{\contentsline {figure}{\numberline {3}{\ignorespaces  \textbf  {Figure S3:} V$_2$O$_5${} crystals have been annealed at different temperatures; 600 (top left), 700 (top right), 800 (bottom left) and 900\,K (bottom right). The pressure was 10$^{-5}$\,mbar in each case. Note that at 27$^o$ a V$_6$O$_{13}${(001)} and VO$_2${(110)} peak are overlapping. V$_2$O$_5${} [24], V$_4$O$_9${} [25], V$_6$O$_{13}${} [35], VO$_2$(B){} [28] and VO$_2${} [34] \relax }}{3}\protected@file@percent }
\newlabel{fig:xrd}{{3}{3}}
\@writefile{toc}{\contentsline {section}{\numberline {2}Reproducibility of electrical measurements}{3}\protected@file@percent }
\@writefile{lof}{\contentsline {figure}{\numberline {4}{\ignorespaces \textbf  {Figure S4:} Cycling of the VI measurements. Left top panel; At each temperature the VI is measured 6 times. Inset are 20 measurements at 341\,K. Right top panel; measurements were repeated several weeks later on a different part of the crystal. Bottom left panel; resistance of three different crystals. Right bottom panel; VI measurements of crystal 1 (\rule  [0.45ex]{1.2mm}{1.3pt}\,\rule  [0.45ex]{1.2mm}{1.3pt}\,\rule  [0.45ex]{1.2mm}{1.3pt}\ in bottom left panel).\relax }}{4}\protected@file@percent }
\newlabel{fig:sem}{{4}{4}}
\@writefile{toc}{\contentsline {section}{\numberline {3}Scanning electron microscopy}{5}\protected@file@percent }
\@writefile{lof}{\contentsline {figure}{\numberline {5}{\ignorespaces \textbf  {Figure S5:} SEM images of the samples before TEM lamella FIB preparation. White dashed rectangles show the orientation of the lamellae to the main sample.\relax }}{5}\protected@file@percent }
\newlabel{fig:sem}{{5}{5}}
