# Supplementary material for: VOx Phase Mixture of Reduced Single Crystalline V2O5: VO2 Resistive Switching
Source: Materials (Basel). 2022 Oct 31;15(21):7652. doi: 10.3390/ma15217652 (PMC9653758; doi:10.3390/ma15217652)
Supplement: Supplementary file 1 [file materials-15-07652-s001.zip › SI.log]

This is pdfTeX, Version 3.14159265-2.6-1.40.21 (TeX Live 2020/W32TeX) (preloaded format=pdflatex 2020.8.25)  31 OCT 2022 17:33
entering extended mode
 restricted \write18 enabled.
 %&-line parsing enabled.
**SI.tex
(./SI.tex
LaTeX2e <2020-02-02> patch level 5
L3 programming layer <2020-03-06>
(c:/texlive/2020/texmf-dist/tex/latex/base/article.cls
Document Class: article 2019/12/20 v1.4l Standard LaTeX document class
(c:/texlive/2020/texmf-dist/tex/latex/base/size10.clo
File: size10.clo 2019/12/20 v1.4l Standard LaTeX file (size option)
)
\c@part=\count167
\c@section=\count168
\c@subsection=\count169
\c@subsubsection=\count170
\c@paragraph=\count171
\c@subparagraph=\count172
\c@figure=\count173
\c@table=\count174
\abovecaptionskip=\skip47
\belowcaptionskip=\skip48
\bibindent=\dimen134
)
(c:/texlive/2020/texmf-dist/tex/latex/blindtext/blindtext.sty
Package: blindtext 2012/01/06 V2.0 blindtext-Package

(c:/texlive/2020/texmf-dist/tex/latex/tools/xspace.sty
Package: xspace 2014/10/28 v1.13 Space after command names (DPC,MH)
)
\c@blindtext=\count175
\c@Blindtext=\count176
\c@blind@countparstart=\count177
\blind@countxx=\count178
\blindtext@numBlindtext=\count179
\blind@countyy=\count180
\c@blindlist=\count181
\c@blindlistlevel=\count182
\c@blindlist@level=\count183
\blind@listitem=\count184
\c@blind@listcount=\count185
\c@blind@levelcount=\count186
\blind@mathformula=\count187
\blind@Mathformula=\count188
\c@blind@randomcount=\count189
\c@blind@randommax=\count190
\c@blind@pangramcount=\count191
\c@blind@pangrammax=\count192
)
(c:/texlive/2020/texmf-dist/tex/latex/graphics/graphicx.sty
Package: graphicx 2019/11/30 v1.2a Enhanced LaTeX Graphics (DPC,SPQR)

(c:/texlive/2020/texmf-dist/tex/latex/graphics/keyval.sty
Package: keyval 2014/10/28 v1.15 key=value parser (DPC)
\KV@toks@=\toks15
)
(c:/texlive/2020/texmf-dist/tex/latex/graphics/graphics.sty
Package: graphics 2019/11/30 v1.4a Standard LaTeX Graphics (DPC,SPQR)

(c:/texlive/2020/texmf-dist/tex/latex/graphics/trig.sty
Package: trig 2016/01/03 v1.10 sin cos tan (DPC)
)
(c:/texlive/2020/texmf-dist/tex/latex/graphics-cfg/graphics.cfg
File: graphics.cfg 2016/06/04 v1.11 sample graphics configuration
)
Package graphics Info: Driver file: pdftex.def on input line 105.

(c:/texlive/2020/texmf-dist/tex/latex/graphics-def/pdftex.def
File: pdftex.def 2018/01/08 v1.0l Graphics/color driver for pdftex
))
\Gin@req@height=\dimen135
\Gin@req@width=\dimen136
)
(c:/texlive/2020/texmf-dist/tex/latex/was/upgreek.sty
Package: upgreek 2003/02/12 v2.0 (WaS)
Package upgreek Info: Using Euler Roman for upright Greek on input line 31.
\symugrf@m=\mathgroup4
LaTeX Font Info:    Overwriting symbol font `ugrf@m' in version `bold'
(Font)                  U/eur/m/n --> U/eur/b/n on input line 38.
)
(c:/texlive/2020/texmf-dist/tex/latex/caption/caption.sty
Package: caption 2020/01/03 v3.4h Customizing captions (AR)

(c:/texlive/2020/texmf-dist/tex/latex/caption/caption3.sty
Package: caption3 2020/01/03 v1.8h caption3 kernel (AR)
Package caption3 Info: TeX engine: e-TeX on input line 61.
\captionmargin=\dimen137
\captionmargin@=\dimen138
\captionwidth=\dimen139
\caption@tempdima=\dimen140
\caption@indent=\dimen141
\caption@parindent=\dimen142
\caption@hangindent=\dimen143
Package caption Info: Standard document class detected.
)
\c@caption@flags=\count193
\c@continuedfloat=\count194
)
(c:/texlive/2020/texmf-dist/tex/latex/xcolor/xcolor.sty
Package: xcolor 2016/05/11 v2.12 LaTeX color extensions (UK)

(c:/texlive/2020/texmf-dist/tex/latex/graphics-cfg/color.cfg
File: color.cfg 2016/01/02 v1.6 sample color configuration
)
Package xcolor Info: Driver file: pdftex.def on input line 225.
Package xcolor Info: Model `cmy' substituted by `cmy0' on input line 1348.
Package xcolor Info: Model `hsb' substituted by `rgb' on input line 1352.
Package xcolor Info: Model `RGB' extended on input line 1364.
Package xcolor Info: Model `HTML' substituted by `rgb' on input line 1366.
Package xcolor Info: Model `Hsb' substituted by `hsb' on input line 1367.
Package xcolor Info: Model `tHsb' substituted by `hsb' on input line 1368.
Package xcolor Info: Model `HSB' substituted by `hsb' on input line 1369.
Package xcolor Info: Model `Gray' substituted by `gray' on input line 1370.
Package xcolor Info: Model `wave' substituted by `hsb' on input line 1371.

(c:/texlive/2020/texmf-dist/tex/latex/graphics/dvipsnam.def
File: dvipsnam.def 2016/06/17 v3.0m Driver-dependent file (DPC,SPQR)
))
(c:/texlive/2020/texmf-dist/tex/latex/geometry/geometry.sty
Package: geometry 2020/01/02 v5.9 Page Geometry

(c:/texlive/2020/texmf-dist/tex/generic/iftex/ifvtex.sty
Package: ifvtex 2019/10/25 v1.7 ifvtex legacy package. Use iftex instead.

(c:/texlive/2020/texmf-dist/tex/generic/iftex/iftex.sty
Package: iftex 2020/03/06 v1.0d TeX engine tests
))
\Gm@cnth=\count195
\Gm@cntv=\count196
\c@Gm@tempcnt=\count197
\Gm@bindingoffset=\dimen144
\Gm@wd@mp=\dimen145
\Gm@odd@mp=\dimen146
\Gm@even@mp=\dimen147
\Gm@layoutwidth=\dimen148
\Gm@layoutheight=\dimen149
\Gm@layouthoffset=\dimen150
\Gm@layoutvoffset=\dimen151
\Gm@dimlist=\toks16
)
(c:/texlive/2020/texmf-dist/tex/latex/l3backend/l3backend-pdfmode.def
File: l3backend-pdfmode.def 2020-03-12 L3 backend support: PDF mode
\l__kernel_color_stack_int=\count198
\l__pdf_internal_box=\box45
)
(./SI.aux

LaTeX Warning: Label `fig:sem' multiply defined.

)
\openout1 = `SI.aux'.

LaTeX Font Info:    Checking defaults for OML/cmm/m/it on input line 8.
LaTeX Font Info:    ... okay on input line 8.
LaTeX Font Info:    Checking defaults for OMS/cmsy/m/n on input line 8.
LaTeX Font Info:    ... okay on input line 8.
LaTeX Font Info:    Checking defaults for OT1/cmr/m/n on input line 8.
LaTeX Font Info:    ... okay on input line 8.
LaTeX Font Info:    Checking defaults for T1/cmr/m/n on input line 8.
LaTeX Font Info:    ... okay on input line 8.
LaTeX Font Info:    Checking defaults for TS1/cmr/m/n on input line 8.
LaTeX Font Info:    ... okay on input line 8.
LaTeX Font Info:    Checking defaults for OMX/cmex/m/n on input line 8.
LaTeX Font Info:    ... okay on input line 8.
LaTeX Font Info:    Checking defaults for U/cmr/m/n on input line 8.
LaTeX Font Info:    ... okay on input line 8.
 (c:/texlive/2020/texmf-dist/tex/context/base/mkii/supp-pdf.mkii
[Loading MPS to PDF converter (version 2006.09.02).]
\scratchcounter=\count199
\scratchdimen=\dimen152
\scratchbox=\box46
\nofMPsegments=\count266
\nofMParguments=\count267
\everyMPshowfont=\toks17
\MPscratchCnt=\count268
\MPscratchDim=\dimen153
\MPnumerator=\count269
\makeMPintoPDFobject=\count270
\everyMPtoPDFconversion=\toks18
) (c:/texlive/2020/texmf-dist/tex/latex/epstopdf-pkg/epstopdf-base.sty
Package: epstopdf-base 2020-01-24 v2.11 Base part for package epstopdf
Package epstopdf-base Info: Redefining graphics rule for `.eps' on input line 4
85.

(c:/texlive/2020/texmf-dist/tex/latex/latexconfig/epstopdf-sys.cfg
File: epstopdf-sys.cfg 2010/07/13 v1.3 Configuration of (r)epstopdf for TeX Liv
e
))
Package caption Info: Begin \AtBeginDocument code.
Package caption Info: End \AtBeginDocument code.

*geometry* driver: auto-detecting
*geometry* detected driver: pdftex
*geometry* verbose mode - [ preamble ] result:
* driver: pdftex
* paper: a4paper
* layout: <same size as paper>
* layoutoffset:(h,v)=(0.0pt,0.0pt)
* modes: 
* h-part:(L,W,R)=(45.80893pt, 505.89pt, 45.80894pt)
* v-part:(T,H,B)=(106.75473pt, 578.15999pt, 160.13213pt)
* \paperwidth=597.50787pt
* \paperheight=845.04684pt
* \textwidth=505.89pt
* \textheight=578.15999pt
* \oddsidemargin=-26.46106pt
* \evensidemargin=-26.46106pt
* \topmargin=-2.51526pt
* \headheight=12.0pt
* \headsep=25.0pt
* \topskip=10.0pt
* \footskip=30.0pt
* \marginparwidth=65.0pt
* \marginparsep=11.0pt
* \columnsep=10.0pt
* \skip\footins=9.0pt plus 4.0pt minus 2.0pt
* \hoffset=0.0pt
* \voffset=0.0pt
* \mag=1000
* \@twocolumnfalse
* \@twosidefalse
* \@mparswitchfalse
* \@reversemarginfalse
* (1in=72.27pt=25.4mm, 1cm=28.453pt)

LaTeX Font Info:    External font `cmex10' loaded for size
(Font)              <17.28> on input line 39.
LaTeX Font Info:    External font `cmex10' loaded for size
(Font)              <12> on input line 39.

Underfull \hbox (badness 10000) in paragraph at lines 44--58

 []

LaTeX Font Info:    External font `cmex10' loaded for size
(Font)              <14.4> on input line 67.
LaTeX Font Info:    External font `cmex10' loaded for size
(Font)              <7> on input line 67.
LaTeX Font Info:    External font `cmex10' loaded for size
(Font)              <5> on input line 69.


pdfTeX warning: pdflatex.exe (file ./1.pdf): PDF inclusion: found PDF version <
1.7>, but at most version <1.5> allowed
<1.pdf, id=1, 541.22202pt x 460.5506pt>
File: 1.pdf Graphic file (type pdf)
<use 1.pdf>
Package pdftex.def Info: 1.pdf  used on input line 72.
(pdftex.def)             Requested size: 369.29753pt x 314.25249pt.
[1

{c:/texlive/2020/texmf-var/fonts/map/pdftex/updmap/pdftex.map} <./1.pdf>]
<2-1.png, id=41, 2581.645pt x 1976.38374pt>
File: 2-1.png Graphic file (type png)
<use 2-1.png>
Package pdftex.def Info: 2-1.png  used on input line 85.
(pdftex.def)             Requested size: 247.88887pt x 189.74878pt.
<2-2.png, id=43, 2581.645pt x 1976.38374pt>
File: 2-2.png Graphic file (type png)
<use 2-2.png>
Package pdftex.def Info: 2-2.png  used on input line 86.
(pdftex.def)             Requested size: 247.88887pt x 189.74878pt.
<3-1.png, id=44, 2790.425pt x 2171.11125pt>
File: 3-1.png Graphic file (type png)
<use 3-1.png>
Package pdftex.def Info: 3-1.png  used on input line 94.
(pdftex.def)             Requested size: 247.88887pt x 192.84068pt.
<3-2.png, id=45, 2790.425pt x 2171.11125pt>
File: 3-2.png Graphic file (type png)
<use 3-2.png>
Package pdftex.def Info: 3-2.png  used on input line 95.
(pdftex.def)             Requested size: 247.88887pt x 192.84068pt.
<3-3.png, id=46, 2790.425pt x 2171.11125pt>
File: 3-3.png Graphic file (type png)
<use 3-3.png>
Package pdftex.def Info: 3-3.png  used on input line 96.
(pdftex.def)             Requested size: 247.88887pt x 192.84068pt.
<3-4.png, id=47, 2790.425pt x 2171.11125pt>
File: 3-4.png Graphic file (type png)
<use 3-4.png>
Package pdftex.def Info: 3-4.png  used on input line 97.
(pdftex.def)             Requested size: 247.88887pt x 192.84068pt.

Underfull \hbox (badness 6725) in paragraph at lines 94--102
[][] []
 []


LaTeX Warning: `!h' float specifier changed to `!ht'.

[2 <./2-1.png> <./2-2.png>] [3 <./3-1.png> <./3-2.png> <./3-3.png> <./3-4.png>]
<4.pdf, id=60, 845.1575pt x 597.23125pt>
File: 4.pdf Graphic file (type pdf)
<use 4.pdf>
Package pdftex.def Info: 4.pdf  used on input line 117.
(pdftex.def)             Requested size: 505.89pt x 357.494pt.
[4 <./4.pdf>]
<5.png, id=71, 1396.21625pt x 593.21625pt>
File: 5.png Graphic file (type png)
<use 5.png>
Package pdftex.def Info: 5.png  used on input line 128.
(pdftex.def)             Requested size: 404.71353pt x 171.94684pt.
 [5 <./5.png>] (./SI.aux)

LaTeX Warning: There were multiply-defined labels.

 ) 
Here is how much of TeX's memory you used:
 3668 strings out of 480608
 55183 string characters out of 5907536
 303767 words of memory out of 5000000
 19553 multiletter control sequences out of 15000+600000
 537698 words of font info for 42 fonts, out of 8000000 for 9000
 1141 hyphenation exceptions out of 8191
 41i,7n,42p,1038b,385s stack positions out of 5000i,500n,10000p,200000b,80000s
<c:/texlive/2020/texmf-dist/fonts/type1/public/amsfonts/cm/cmbx10.pfb><c:/tex
live/2020/texmf-dist/fonts/type1/public/amsfonts/cm/cmbx12.pfb><c:/texlive/2020
/texmf-dist/fonts/type1/public/amsfonts/cm/cmmi12.pfb><c:/texlive/2020/texmf-di
st/fonts/type1/public/amsfonts/cm/cmmi7.pfb><c:/texlive/2020/texmf-dist/fonts/t
ype1/public/amsfonts/cm/cmr10.pfb><c:/texlive/2020/texmf-dist/fonts/type1/publi
c/amsfonts/cm/cmr12.pfb><c:/texlive/2020/texmf-dist/fonts/type1/public/amsfonts
/cm/cmr7.pfb><c:/texlive/2020/texmf-dist/fonts/type1/public/amsfonts/cm/cmsy7.p
fb><c:/texlive/2020/texmf-dist/fonts/type1/public/amsfonts/euler/eurm10.pfb>
Output written on SI.pdf (5 pages, 1889173 bytes).
PDF statistics:
 105 PDF objects out of 1000 (max. 8388607)
 64 compressed objects within 1 object stream
 0 named destinations out of 1000 (max. 500000)
 46 words of extra memory for PDF output out of 10000 (max. 10000000)
